# Supplementary material for: The Challenge of Lyme Borreliosis: Knowledge, Attitudes, and Practices in France
Source: Biology (Basel). 2025 Sep 17;14(9):1286. doi: 10.3390/biology14091286 (PMC12467624; doi:10.3390/biology14091286)
Supplement: Supplementary file 1 [file biology-14-01286-s001.zip]

Archive with 3 entries (3 files):
- Questionnaire S1 EN.pdf
- Questionnaire S2 EN.pdf
- Suplementary File S1.pdf
